# Supplementary material for: Nanolasers with Feedback as Low-Coherence Illumination Sources for Speckle-Free Imaging: A Numerical Analysis of the Superthermal Emission Regime
Source: Nanomaterials (Basel). 2021 Dec 7;11(12):3325. doi: 10.3390/nano11123325 (PMC8708746; doi:10.3390/nano11123325)
Supplement: Supplementary file 1 [file nanomaterials-11-03325-s001.zip]

Archive with 1 entries (1 files):
- nanomaterials-1473451-supplementary.pdf
